# Supplementary material for: An immunochromatographic strip sensor for marbofloxacin residues
Source: PLoS One. 2024 Mar 29;19(3):e0299709. doi: 10.1371/journal.pone.0299709 (PMC10980191; doi:10.1371/journal.pone.0299709)
Supplement: S1 Table — (XLSX) [file pone.0299709.s002.xlsx]

## Sheet: Sheet1
S1 Table. Determination of teters of mice polyantiserum against MBF
Mouse No.	Dilutions of the polyantiserum against MBF									negative control	blank control
	200	400	800	1600	3200	6400	12800	25600	51200
1	2.758	2.466	1.532	0.973	0.685	0.352	0.294	0.252	0.167	0.078	0.059
2	2.624	2.253	1.419	0.907	0.618	0.343	0.281	0.239	0.153	0.081	0.06
3	2.241	2.171	1.297	0.881	0.596	0.299	0.238	0.186	0.122	0.083	0.063
