# Supplementary material for: An immunochromatographic strip sensor for marbofloxacin residues
Source: PLoS One. 2024 Mar 29;19(3):e0299709. doi: 10.1371/journal.pone.0299709 (PMC10980191; doi:10.1371/journal.pone.0299709)
Supplement: S2 Table — (XLSX) [file pone.0299709.s003.xlsx]

## Sheet: Sheet1
S2 Table. Determination of sensitivity of mice polyantiserum against MBF
Mouse No.			MBF standard concentration(ng/mL)
	320	160	80	40	20	10	5	2.5	0
1	0.037	0.065	0.179	0.386	0.537	0.636	0.842	0.925	1.008
2	0.042	0.076	0.185	0.397	0.553	0.624	0.835	0.974	1.012
3	0.058	0.073	0.195	0.408	0.571	0.663	0.869	0.964	1.015
