# Supplementary material for: An immunochromatographic strip sensor for marbofloxacin residues
Source: PLoS One. 2024 Mar 29;19(3):e0299709. doi: 10.1371/journal.pone.0299709 (PMC10980191; doi:10.1371/journal.pone.0299709)
Supplement: S3 Table — (XLSX) [file pone.0299709.s004.xlsx]

## Sheet: Sheet1
S3 Table. The indirect ELISA titer of mAbs against MBF
hydridoma lines	OD450nm value	titer of supernatant	titer of astices
3F4	2.652	1:4.0 × 102	1:5.12 × 105
3F10	2.597	1:2.56 × 102	1:2.56 × 105
7A12	2.809	1:8.0 × 102	1:1.024 × 106
8A4	2.364	1:1.28 × 102	1:1.28 × 105
