# Supplementary material for: An immunochromatographic strip sensor for marbofloxacin residues
Source: PLoS One. 2024 Mar 29;19(3):e0299709. doi: 10.1371/journal.pone.0299709 (PMC10980191; doi:10.1371/journal.pone.0299709)
Supplement: S4 Table — (XLSX) [file pone.0299709.s005.xlsx]

## Sheet: Sheet1
S4 Table. Inhibitive titers of mAbs against MBF
hydridoma lines	MBF standard concentration(ng/mL)
	16	8	4	2	1	0
3F4	0.113	0.284	0.447	0.564	0.686	1.026
3F10	0.117	0.288	0.465	0.573	0.705	1.028
7A12	0.095	0.273	0.409	0.528	0.679	1.023
8A4	0.128	0.307	0.513	0.624	0.781	1.032
