# Supplementary material for: An immunochromatographic strip sensor for marbofloxacin residues
Source: PLoS One. 2024 Mar 29;19(3):e0299709. doi: 10.1371/journal.pone.0299709 (PMC10980191; doi:10.1371/journal.pone.0299709)
Supplement: S5 Table — (XLSX) [file pone.0299709.s006.xlsx]

## Sheet: Sheet1
S5 Table. Relative optical density of ICSAs against fluoroquinolones
fluoroquinolones	MBF standard concentration(ng/mL)
	16	8	4	2	1	0
OFL	38.911	104.402	143.861	187.978	233.74	281.145
ENR	95.733	143.254	168.074	220.142	249.279	277.336
NOR	119.372	148.158	176.152	218.672	237.951	271.491
CIP	123.316	147.873	172.963	208.997	239.426	274.392
