# Supplementary material for: An immunochromatographic strip sensor for marbofloxacin residues
Source: PLoS One. 2024 Mar 29;19(3):e0299709. doi: 10.1371/journal.pone.0299709 (PMC10980191; doi:10.1371/journal.pone.0299709)
Supplement: S6 Table — (XLSX) [file pone.0299709.s007.xlsx]

## Sheet: Sheet1
S6 Table. Recovery of the ICSAs for MBF spiked in beef samples
Spiked MBF (ng/mL)	Intra-assay	Inter-assay
3.0	2.68	2.08
	2.39	2.71
	2.69	2.57
	2.45	2.43
	2.32	2.21
	2.24	2.36
5.0	3.71	4.61
	4.52	3.46
	3.94	4.17
	3.96	4.55
	4.44	4.36
	4.35	4.48
15.0	13.79	11.61
	13.54	13.32
	13.64	13.38
	11.96	13.36
	13.58	12.19
	12.45	13.28
30.0	26.42	28.15
	25.66	25.53
	24.93	26.46
	24.12	24.81
	28.45	27.45
	27.31	23.52
100.0	90.01	92.56
	94.12	93.84
	87.49	95.02
	84.76	89.04
	91.94	83.53
	93.78	92.21
