# Supplementary material for: An immunochromatographic strip sensor for marbofloxacin residues
Source: PLoS One. 2024 Mar 29;19(3):e0299709. doi: 10.1371/journal.pone.0299709 (PMC10980191; doi:10.1371/journal.pone.0299709)
Supplement: S7 Table — (XLSX) [file pone.0299709.s008.xlsx]

## Sheet: Sheet1
S7 Table. Comparison of the ICSAs with HPLC for three levels of MBF residues in beef samples
MBF concentration (ng/mL)	ICSAs	HPLC
8.4	6.59	7.7
	7.47	7.74
	6.37	7.48
	7.95	6.22
	7.89	7.44
	6.11	7.36
25.8	19.86	23.58
	22.89	24.56
	23.75	23.66
	21.66	24.14
	23.02	23.42
	22.01	25.37
67.6	58.94	64.72
	60.84	64.87
	56.32	64.05
	59.72	63.17
	57.64	62.46
	64.12	66.46
